# Supplementary material for: Implementing Oxygen Therapy in Medical Wards—A Scoping Review to Understand Health Services Protocols and Procedures
Source: J Clin Med. 2024 Sep 18;13(18):5506. doi: 10.3390/jcm13185506 (PMC11432628; doi:10.3390/jcm13185506)
Supplement: Supplementary file 1 [file jcm-13-05506-s001.zip]

Archive with 1 entries (1 files):
- jcm-3168802-supplementary.pdf
